# Supplementary material for: Identification of Characteristic Flavor Compounds and Quality Evaluation of Butyriboletus roseoflavus from Different Regions in Yunnan
Source: Foods. 2025 May 9;14(10):1676. doi: 10.3390/foods14101676 (PMC12111782; doi:10.3390/foods14101676)
Supplement: Supplementary file 1 [file foods-14-01676-s001.zip]

Archive with 1 entries (1 files):
- foods-3604729-supplementary.pdf
